# Supplementary material for: Potential Mimicry of Viral and Pancreatic β Cell Antigens Through Non-Spliced and cis-Spliced Zwitter Epitope Candidates in Type 1 Diabetes
Source: Front Immunol. 2021 Apr 15;12:656451. doi: 10.3389/fimmu.2021.656451 (PMC8082463; doi:10.3389/fimmu.2021.656451)
Supplement: Supplementary file 2 [file Table_3.csv]

T1D-associated antigens
CHGA
INS (same as PPI)
KIF1A
SCG5
PTPRN (same as IA-2)
ABCC8
CADPS
CADPS2
KCNK16
PCSK1
PEG10
PIK3R1
PIK3R3
PNMA2
PRPH
UCN3
AMPH
AP3B2
C1QL1
C1QL4
CHGB
CPE
DLK1
ESRRG
FAM171B
GAD2 (same as GAD65)
GPR119
HSFY1
IGF2BP3
INA
ISL1
JAKMIP2
JAKMIP3
MYO3A
NEUROD1
NPC1L1
PCSK2
PDX1
RTN1
SCG3
SLC30A8 (same as ZnT8)
ST18
SYP
UBE2QL1
G6PC2 (same as IGRP)
IAPP
ISL1 (copied as ISL12)
UCN3 (copied as UCN31-9)
